# Supplementary material for: A Volumetric Absorptive Microsampling UPLC-MS/MS Method for Simultaneous Quantification of Tacrolimus, Mycophenolic Acid and Creatinine in Whole Blood of Renal Transplant Recipients
Source: Pharmaceutics. 2022 Nov 22;14(12):2547. doi: 10.3390/pharmaceutics14122547 (PMC9788011; doi:10.3390/pharmaceutics14122547)
Supplement: Supplementary file 1 [file pharmaceutics-14-02547-s001.zip]

Archive with 1 entries (1 files):
- pharmaceutics-1950652-supplementary.pdf
